# Supplementary material for: GmMYB93 increases aroma formation in soybean by inhibiting the expression of a betaine aldehyde dehydrogenase gene
Source: aBIOTECH. 2025 Aug 8;6(3):569–79. doi: 10.1007/s42994-025-00236-1 (PMC12454755; doi:10.1007/s42994-025-00236-1)
Supplement: Supplementary file 2 — Supplementary file2 (XLSX 11 KB) [file 42994_2025_236_MOESM2_ESM.xlsx]

## Sheet: Sheet1
Supplementary Table S1 The primers used in the experiment.
Primer name	Primer sequence (From 5′ to 3′)
Gm05G062300-qPCR-F	CTACGCCTCCGAGGACTTCG
Gm05G062300-qPCR-R	GTGTCAGCTGCTTCATCTGC
GmBADH2-qPCR-F	GCTAGTTTGACATTGTGGCCG
GmBADH2-qPCR-R	AAACAGGCTGCCAAGAAACC
GmBADH2-qPCR-F	CTAAAGAAGGGATTCTTTGT
GmBADH2-qPCR-R	GCCTTAAAAGCCTTAGTAATG
Y1H
PLACZI-GmBADH2pro-F	GGATCTGTCGACCTCGAGATATCCTCTCTGGCAAGCA
PLACZI-GmBADH2pro-R	CAGAGCACATGCCTCGAGCTTGTCGTCAAAGGAGAGAT
PLACZI-GmBADH2proMBs-F	GGATCTGTCGACCTCGAGGTAATCAAGTTGGTTTAGATTCG
PLACZI-GmBADH2proMBs-R	CAGAGCACATGCCTCGAGAACTATTTACAAATGTTTGGATTG
PLACZI-GmBADH2promutannt-F	GTGACTCAACCaaaaaaAATTTAAATGGTTGATTTTAGTTGATTTT
PLACZI-GmBADH2promutannt-R	TttttttGGTTGAGTCACAGTTTTTACGTATCG
PLACZI-GmBADH1pro-F	GGATCTGTCGACCTCGAGGAAGGTGTGATTACTCTTTT
PLACZI-GmBADH1pro-R	CAGAGCACATGCCTCGAGGGCTTGTAACGTTATTCTG
PLACZI-GmBADH1proMBs-F	GGATCTGTCGACCTCGAGCAGTTAGAAGGTGTGATTACTCTTTT
PLACZI-GmBADH1proMBs-R	CAGAGCACATGCCTCGAGCAGTTAGGCTTGTAACGTTATTCTG
PLACZI-GmBADH1pro-FULL-F	GGATCTGTCGACCTCGAGGCTTACAAAATGTGCTGA
PLACZI-GmBADH1pro-FULL-R	CAGAGCACATGCCTCGAGTTTTCTCTTCTCACTTCTCAC
LUC
0800LUC-GmBADH2pro-R	tttttggcgtcttccatggaCTTGTCGTCAAAGGAGAG
0800LUC-GmBADH2pro-F1	tcctgcagcccgggggatCCGAAACCTATCTGAAATGGC
0800LUC-GmBADH2pro-F2	tcctgcagcccgggggatCCGCAAGTGTAATCAAGTTGG
0800LUC-GmBADH2pro-F3	tcctgcagcccgggggatCCGGAAAACACATTATTGAGAGC
0800LUC-GmBADH2pro-FULL	tcctgcagcccgggggatCCATATCCTCTCTGGCAAGC
Subcellular localization
GFP-GmBADH2-F	AAATCGACTCTAGAAAGCTTATGAGCATCCCAATTCCCC
GFP-GmBADH2-R	CCCTTGCTCACCATGGTACCCAGCCTTGAAGGAGACTGG
Mutant identification
NJAU0404-EMS-F	GTTATTTTCGTCGGATCCG
NJAU0404-EMS-R	TTCTTTCTTTCACGGGAGC
GmBADH2-F	AGGATAAAGAAGGAGAGACT
GmBADH2-R	GGATTGACAAAATTGCGACC
